# Supplementary material for: Comparison of Longitudinal Changes in Refractive Error of Hyperopic Children with or without Refractive Accommodative Esotropia
Source: Diagnostics (Basel). 2021 Aug 26;11(9):1547. doi: 10.3390/diagnostics11091547 (PMC8466867; doi:10.3390/diagnostics11091547)
Supplement: Supplementary file 1 [file diagnostics-11-01547-s001.zip]

Archive with 1 entries (1 files):
- diagnostics-1300222-supplementary.pdf
